# Supplementary material for: C5 inhibition with eculizumab prevents thrombotic microangiopathy in a case series of pig-to-human kidney xenotransplantation
Source: J Clin Invest. 2024 Jan 25;134(5):e175996. doi: 10.1172/JCI175996 (PMC10904036; doi:10.1172/JCI175996)
Supplement: Supporting data values [file jci-134-175996-s253.xlsx]

## Sheet: Supplemental Figure 1 - Eculizu
day		1	2	5
level		185	140	35
therapeutic level		50	50	50

## Sheet: Supplemental Figure 2 - Tacro
Unique study ID	Decedent 1	1	1	1
Post-op day	0	0.45	1.47	2.49
tacrolimus level	0	2	2	3.2
Unique study ID	Decedent 2	2	2	2	2
Post-op day	0	0.05	0.61	1.61	2.62
tacrolimus level	0	2	2	2	4.5
Unique study ID	Decedent 3	3	3	3	3
Post-op day	0	0.68	1.59	2.59	3.58	4.58	5.59	6.58
tacrolimus level	0	12.3	9.1	9.7	8.9	9.1	10.5	19.7
tac min	8	8	8	8	8	8	8	8
tac max	12	12	12	12	12	12	12	12
